# Supplementary material for: An In Silico Framework to Mine Bioactive Peptides from Annotated Proteomes: A Case Study on Pancreatic Alpha Amylase Inhibitory Peptides from Algae and Cyanobacteria
Source: Nutrients. 2022 Nov 4;14(21):4680. doi: 10.3390/nu14214680 (PMC9658718; doi:10.3390/nu14214680)
Supplement: Supplementary file 1 [file nutrients-14-04680-s001.zip]

Archive with 1 entries (1 files):
- nutrients-1940935-supplementary.pdf
